# Supplementary material for: Fuzzy Decision Making Approach to Identify Optimum Enzyme Targets and Drug Dosage for Remedying Presynaptic Dopamine Deficiency
Source: PLoS One. 2016 Oct 13;11(10):e0164589. doi: 10.1371/journal.pone.0164589 (PMC5063375; doi:10.1371/journal.pone.0164589)
Supplement: S2 Table — (XLSX) [file pone.0164589.s004.xlsx]

## Sheet: VMAT2
Therapeutic objective
Disease situation: 50% deficiency of VMAT2
Therapeutic effect*	Adverse effect	Variation effect	Enzyme target	Prescription drug
0.586	0.418	1	utyrosine	Diet control*
0.636	0.226	0.785	uldopa	Madopar, Sinemet
0.784	0.339	0.731	udopamine	Bromocriptine, Pergolide, Pramipexole, Ropinirole
0.705	0.712	0.235	α22, α26	Entacapone, Tolcapone
1	0.8	0.874	α15, α23, α24	Selegiline, Rasagiline
Disease situation: 70% deficiency of VMAT2
Therapeutic effect*	Adverse effect	Variation effect	Enzyme target	Prescription drug
0.249	0.432	1	utyrosine	Diet control*
0.274	0.276	0.819	uldopa	Madopar, Sinemet
0.349	0.508	0.775	udopamine	Bromocriptine, Pergolide, Pramipexole, Ropinirole
0.379	0.6	0.225	α22, α26	Entacapone, Tolcapone
1	0.493	0.597	α15, α23, α24	Selegiline, Rasagiline
Disease situation: 90% deficiency of VMAT2
Therapeutic effect*	Adverse effect	Variation effect	Enzyme target	Prescription drug
NA	NA	NA	utyrosine	Diet control*
NA	NA	NA	uldopa	Madopar, Sinemet
NA	NA	NA	udopamine	Bromocriptine, Pergolide, Pramipexole, Ropinirole
NA	NA	NA	α22, α26	Entacapone, Tolcapone
NA	NA	NA	α15, α23, α24	Selegiline, Rasagiline
Disease situation: 95% deficiency of VMAT2
Therapeutic effect*	Adverse effect	Variation effect	Enzyme target	Prescription drug
NA	NA	NA	utyrosine	Diet control*
NA	NA	NA	uldopa	Madopar, Sinemet
NA	NA	NA	udopamine	Bromocriptine, Pergolide, Pramipexole, Ropinirole
NA	NA	NA	α22, α26	Entacapone, Tolcapone
NA	NA	NA	α15, α23, α24	Selegiline, Rasagiline
Therapeutic and Advverse objectives
Disease situation: 50% deficiency of VMAT2
Therapeutic effect*	Adverse effect*	Variation effect	Enzyme target	Prescription drug
0.56	0.56	1	utyrosine	Diet control*
0.571	0.571	0.859	uldopa	Madopar, Sinemet
0.649	0.649	0.833	udopamine	Bromocriptine, Pergolide, Pramipexole, Ropinirole
0.705	0.712	0.442	α22, α26	Entacapone, Tolcapone
0.868	0.868	0.888	α15, α23, α24	Selegiline, Rasagiline
Disease situation: 70% deficiency of VMAT2
Therapeutic effect*	Adverse effect*	Variation effect	Enzyme target	Prescription drug
0.249	0.432	1	utyrosine	Diet control*
0.274	0.276	0.819	uldopa	Madopar, Sinemet
0.347	0.347	0.777	udopamine	Bromocriptine, Pergolide, Pramipexole, Ropinirole
0.379	0.6	0.123	α22, α26	Entacapone, Tolcapone
0.739	0.739	0.717	α15, α23, α24	Selegiline, Rasagiline
Disease situation: 90% deficiency of VMAT2
Therapeutic effect*	Adverse effect*	Variation effect	Enzyme target	Prescription drug
NA	NA	NA	utyrosine	Diet control*
NA	NA	NA	uldopa	Madopar, Sinemet
NA	NA	NA	udopamine	Bromocriptine, Pergolide, Pramipexole, Ropinirole
NA	NA	NA	α22, α26	Entacapone, Tolcapone
NA	NA	NA	α15, α23, α24	Selegiline, Rasagiline
Disease situation: 95% deficiency of VMAT2
Therapeutic effect*	Adverse effect*	Variation effect	Enzyme target	Prescription drug
NA	NA	NA	utyrosine	Diet control*
NA	NA	NA	uldopa	Madopar, Sinemet
NA	NA	NA	udopamine	Bromocriptine, Pergolide, Pramipexole, Ropinirole
NA	NA	NA	α22, α26	Entacapone, Tolcapone
NA	NA	NA	α15, α23, α24	Selegiline, Rasagiline
Therapeutic, Adverse and Variation objecyives
Disease situation: 50% deficiency of VMAT2
Therapeutic effect*	Adverse effect*	Variation effect*	Enzyme target	Prescription drug
0.56	0.56	1	utyrosine	Diet control*
0.571	0.571	0.859	uldopa	Madopar, Sinemet
0.649	0.648	0.833	udopamine	Bromocriptine, Pergolide, Pramipexole, Ropinirole
0.665	0.754	0.665	α22, α26	Entacapone, Tolcapone
0.868	0.868	0.888	α15, α23, α24	Selegiline, Rasagiline
Disease situation: 70% deficiency of VMAT2
Therapeutic effect*	Adverse effect*	Variation effect*	Enzyme target	Prescription drug
0.249	0.432	1	utyrosine	Diet control*
0.274	0.276	0.82	uldopa	Madopar, Sinemet
0.347	0.347	0.777	udopamine	Bromocriptine, Pergolide, Pramipexole, Ropinirole
0.379	0.6	0.38	α22, α26	Entacapone, Tolcapone
0.729	0.729	0.729	α15, α23, α24	Selegiline, Rasagiline
Disease situation: 90% deficiency of VMAT2
Therapeutic effect*	Adverse effect*	Variation effect*	Enzyme target	Prescription drug
NA	NA	NA	utyrosine	Diet control*
NA	NA	NA	uldopa	Madopar, Sinemet
NA	NA	NA	udopamine	Bromocriptine, Pergolide, Pramipexole, Ropinirole
NA	NA	NA	α22, α26	Entacapone, Tolcapone
NA	NA	NA	α15, α23, α24	Selegiline, Rasagiline
Disease situation: 95% deficiency of VMAT2
Therapeutic effect*	Adverse effect*	Variation effect*	Enzyme target	Prescription drug
NA	NA	NA	utyrosine	Diet control*
NA	NA	NA	uldopa	Madopar, Sinemet
NA	NA	NA	udopamine	Bromocriptine, Pergolide, Pramipexole, Ropinirole
NA	NA	NA	α22, α26	Entacapone, Tolcapone
NA	NA	NA	α15, α23, α24	Selegiline, Rasagiline

## Sheet: Species
species	ID
Tyrosine	x1
Dihydrobiopterin	x2
Tyramine	x3
L-DOPA produced from tyrosine	x4
Dopaquinone	x5
Pyrrolo-quinoline quinone	x6
Intracellular dopamine	x7
Dopamine packed in vesicles	x8
Extracellular dopamine	x9
3-Methoxytyramine	x10
Extracellular DOPAL	x11
Extracellular DOPAC	x12
HVA	x13
S-Adenosyl-L-homocysteine	x14
Prostaglandin H2	x15
Dopamine quinone	x16
Dopamine chrome	x17
2-Carboxy-2,3-dihydro-5,6-dihydroxyindole	x18
L-Dopachrome	x19
5,6-Dihydroxyindole	x20
Indole-5,6-quinone	x21
5,6-Dihydroxyindole-2-carboxylate	x22
Melanin	x23
Intracellular DOPAL	x24
Intracellular DOPAC	x25
DOPAC quinone	x26
Superoxide O2 − .	x27
Intracellular hydrogen peroxide H2O2	x28
Extracellular hydrogen peroxide H 2 O 2	x29
hydroxyl radical HO·	x30
Peroxynitrite HO· — NO2 .	x31
Nitrogen dioxide NO2	x32
Oxidized glutathione	x33
Dehydroascorbate	x34
Tyrosine hydroxylase	x35
Tyrosinase	x36
Prostaglandin G/H synthase	x37
XO xanthine oxidase	x38
ALDH aldehyde dehydrogenase	x39
Monoamine oxidase	x40
Semicarbazide-sensitive amine oxidase	x41
DOPA decarboxylase	x42
Dopachrome isomerase	x43
Catalase	x44
Superoxide dismutase	x45
Extracellular aldehyde dehydrogenase	x46
Extracellular monoamine oxidase	x47
Catechol O-methyltransferase	x48
Glutathione peroxidase	x49
Glutathione reductase	x50
Extracellular semicarbazide-sensitive amine oxidas	x51
Migration inhibitory factor	x52

## Sheet: Reactions
KEGG	KEGG Homo sapiens	ID	Rate equations		prescription drug
			uldopa	-> x4	Madopar, Sinemet
			udopamine	-> x7	Bromocriptine、Pergolide、Pramipexole、Ropinirole
		tyrosin input	utyrosine	-> x1	diet control
polyphenol oxidase (1.10.3.1), tyrosinase (TYR)(1.14.18.1), tyrosine hydroxylase (TH)(1.14.16.2)	tyrosinase (TYR)(1.14.18.1), tyrosine hydroxylase (TH)(1.14.16.2)	tyrosine hydroxylase (TH)	v1	x1 -> x2 + x4
		tyrosine output	v2	x1 ->
tyrosine decarboxylase (4.1.1.25), aromatic-L-amino-acid decarboxylase (DDC) (4.1.1.28)	aromatic-L-amino-acid decarboxylase (DDC) (4.1.1.28)	DOPA decarboxylase (AADC)	v3	x1 -> x3
		BH2 output	v4	x2 ->
tyrosinase (TYR)(1.14.18.1), (1.14.13.-)	tyrosinase (TYR)(1.14.18.1), (1.14.13.-)	tyrosinase (TYR)	v5	x3 -> x7
			v6	-> x4 + x5
no name	no name		v7	x5 + x18 -> x4 + x19
tyrosine decarboxylase (4.1.1.25), aromatic-L-amino-acid decarboxylase (DDC) (4.1.1.28)	aromatic-L-amino-acid decarboxylase (DDC) (4.1.1.28)	DOPA decarboxylase (AADC)	v8	x4 -> x7
tyrosinase (TYR)(1.14.18.1), polyphenol oxidase (1.10.3.1)	tyrosinase (TYR)(1.14.18.1)	tyrosinase (TYR)	v9	x4 -> x5
			v10	x5 ->
			v11	-> x6
			v12	x6 ->
dopamine transporter(DAT)(SLC6A3)	dopamine transporter(DAT)(SLC6A3)	dopamine transporter(DAT)	v13	x9 -> x7
vesicular monoamine transporter (VMAT)(SCL18A1_2)	vesicular monoamine transporter (VMAT)(SCL18A1_2)	vesicular monoamine transporter(VMAT2)	v14	x7 -> x8
monoamine oxidase (MAO)(1.4.3.4), primary-amine oxidase (1.4.3.21), aralkylamine dehydrogenase light chain (1.4.9.2)	monoamine oxidase (MAO)(1.4.3.4), primary-amine oxidase (1.4.3.21)	monoamine oxidase(MAO), semicarbazide-sensitive amine oxidase (SSAO)	v15	x7 -> x24 + x28	Selegiline, Rasagiline
dopamine:oxygen oxidoreductase (1.10.3.-)	dopamine:oxygen oxidoreductase (1.10.3.-)	autoxidation, TYR, X53, XO	v16	x7 -> x16
dopamine:oxygen oxidoreductase (1.10.3.-)	dopamine:oxygen oxidoreductase (1.10.3.-)	autoxidation, TYR, X53, XO	v17	x7 -> x16
dopamine:oxygen oxidoreductase (1.10.3.-)	dopamine:oxygen oxidoreductase (1.10.3.-)	autoxidation, TYR, X53, XO	v18	x7 -> x15 + x16
			v19	x7 + x28 -> x16
			v20	x7 ->
		vesicle secretion	v21	x8 -> x9
catechol-O-methyltransferase (COMT)(2.1.1.6)	catechol-O-methyltransferase (COMT)(2.1.1.6)	catechol-O-methyltransferase(COMT)	v22	x9 -> x10 + x14	Entacapone, Tolcapone
monoamine oxidase (MAO)(1.4.3.4), primary-amine oxidase (1.4.3.21), aralkylamine dehydrogenase light chain (1.4.9.2)	monoamine oxidase (MAO)(1.4.3.4), primary-amine oxidase (1.4.3.21)	MAO, SSAO	v23	x9 -> x11 + x29	Selegiline, Rasagiline
monoamine oxidase (MAO)(1.4.3.4), aldehyde dehydrogenase (1.2.1.5)	monoamine oxidase (MAO)(1.4.3.4), aldehyde dehydrogenase (1.2.1.5)	ALDH, MAO	v24	x10 -> x13 + x29	Selegiline, Rasagiline
aldehyde dehydrogenase (1.2.1.5), aryl-aldehyde dehydrogenase (1.2.1.29)	aldehyde dehydrogenase (1.2.1.5)	aldehyde dehydrogenase (ALDH)	v25	x11 -> x12
catechol-O-methyltransferase (COMT)(2.1.1.6)	catechol-O-methyltransferase (COMT)(2.1.1.6)	catechol-O-methyltransferase(COMT)	v26	x12 -> x13 + x14	Entacapone, Tolcapone
			v27	x12 ->
			v28	x13 ->
			v29	x14 ->
			v30	x15 ->
			v31	x16 ->
			v32	-> x17
		migration inhibitory factor (MIF)	v33	x17 -> x20
			v34	-> x18
no name	no name	tyrosinase (TYR)	v35	x19 -> x20
dopachrome tautomerase (DCT)(5.3.3.12)	dopachrome tautomerase (DCT)(5.3.3.12)	dopachrome isomerase (DCT)	v36	x19 -> x22
tyrosinase (TYR)(1.14.18.1)	tyrosinase (TYR)(1.14.18.1)	tyrosinase (TYR)	v37	x20 -> x21
			v38	x21 -> x23
			v39	x22 -> x23
			v40	x23 ->
aldehyde dehydrogenase (1.2.1.5), aryl-aldehyde dehydrogenase (1.2.1.29)	aldehyde dehydrogenase (1.2.1.5)	aldehyde dehydrogenase (ALDH)	v41	x24 -> x25
		tyrosinase (TYR)	v42	x25 -> x26
		tyrosinase (TYR)	v43	x25 -> x26
		tyrosinase (TYR)	v44	x25 -> x26
		tyrosinase (TYR)	v45	x25 -> x26
		tyrosinase (TYR)	v46	x25 -> x26
			v47	x26 ->
			v48	-> x27
			v49	-> x27
			v50	-> x27
			v51	x27 ->
			v52	x27 ->
			v53	x27 + x28 -> x30
			v54	-> x28
			v55	-> x28
			v56	x28 ->
			v57	x28 -> x33
			v58	x28 ->
			v59	x29 ->
			v60	-> x30 + x34
			v61	x30 ->
			v62	-> x31
			v63	x31 -> x32
			v64	-> x32
			v65	x32 ->
			v66	x33 ->
			v67	-> x34
			v68	x34 ->
